# Supplementary material for: Structural–Functional Relationship of the Ribonucleolytic Activity of aIF5A from Sulfolobus solfataricus
Source: Biomolecules. 2022 Oct 6;12(10):1432. doi: 10.3390/biom12101432 (PMC9599864; doi:10.3390/biom12101432)
Supplement: Supplementary file 1 [file biomolecules-12-01432-s001.zip]

Archive with 1 entries (1 files):
- biomolecules-1899193-supplementary.pdf
